# Supplementary material for: Data supporting the high-accuracy haplotype imputation using unphased genotype data as the references
Source: Data Brief. 2016 Jun 29;8:1412–5. doi: 10.1016/j.dib.2016.06.029 (PMC4995474; doi:10.1016/j.dib.2016.06.029)
Supplement: Supplementary file 2 — Supplementary material [file mmc2.zip]

Archive with 4 entries (4 files):
- Supplementary Table 2.xlsx
- Supplementary Table 3.xlsx
- Supplementary Table 4.xlsx
- Supplementary Table 1.xlsx
