# Supplementary material for: Data supporting the high-accuracy haplotype imputation using unphased genotype data as the references
Source: Data Brief. 2016 Jun 29;8:1412–5. doi: 10.1016/j.dib.2016.06.029 (PMC4995474; doi:10.1016/j.dib.2016.06.029)
Supplement: Supplementary file 2 — Supplementary material [file mmc2.zip › Supplementary Table 2.xlsx]

## Sheet: Haplotype accuracy
Table 2. The comparison of haplotype accuracies between HiFi and three major phasing software.
Haplotyping missing = 70%
Genotype missing%	Denominator	HiFi		MACH 1.0		IMPUTE2		BEAGLE 3.3.2
		Molecular Reference	Statistical Reference	Molecular Reference	Statistical Reference	Molecular Reference	Statistical Reference	Molecular Reference	Statistical Reference
0	all SNPs (homo & hetero)	99.4933	99.43	84.3067	86.5067	81.8117	83.6317	86.9433	86.2917
	all of imputed heterozygous SNPs	98.1083	97.8733	41.06	49.72	42.1517	47.6783	51.3283	48.9
10	all SNPs (homo & hetero)	99.3883	99.3083	84.215	86.915	81.63	83.6833	86.11	86.385
	all of imputed heterozygous SNPs	97.7167	97.4217	40.7183	51.2217	41.55	47.81	48.2083	49.2217
30	all SNPs (homo & hetero)	99.0917	99.015	84.3067	86.905	81.595	83.8067	86.45	86.3667
	all of imputed heterozygous SNPs	96.6133	96.3183	41.0683	51.1633	41.3467	48.1217	49.495	49.1417
50	all SNPs (homo & hetero)	98.605	98.4933	84.1833	86.52	81.77	83.93	86.37	86.53
	all of imputed heterozygous SNPs	94.8067	94.3817	40.61	49.74	41.7683	48.38	49.1717	49.7867
