# Supplementary material for: Data supporting the high-accuracy haplotype imputation using unphased genotype data as the references
Source: Data Brief. 2016 Jun 29;8:1412–5. doi: 10.1016/j.dib.2016.06.029 (PMC4995474; doi:10.1016/j.dib.2016.06.029)
Supplement: Supplementary file 2 — Supplementary material [file mmc2.zip › Supplementary Table 3.xlsx]

## Sheet: genotype accuracy
Table 3. The comparison of genotype accuracies between HiFi and three major phasing software.
Haplotyping missing = 70%
Genotype missing%	HiFi		MACH 1.0		IMPUTE2		BEAGLE 3.3.2
	Molecular Reference	Statistical Reference	Molecular Reference	Statistical Reference	Molecular Reference	Statistical Reference	Molecular Reference	Statistical Reference
0	100	100	100	100	100	100	100	100
10	99.7347	99.7181	99.98	99.8694	99.9916	99.9923	99.7971	99.7938
30	98.8792	98.8076	99.9253	99.5328	99.9777	99.9753	99.3419	99.3251
50	97.1164	96.9749	99.8584	98.9937	99.9514	99.9487	98.6678	98.6644
