# Supplementary material for: Data supporting the high-accuracy haplotype imputation using unphased genotype data as the references
Source: Data Brief. 2016 Jun 29;8:1412–5. doi: 10.1016/j.dib.2016.06.029 (PMC4995474; doi:10.1016/j.dib.2016.06.029)
Supplement: Supplementary file 2 — Supplementary material [file mmc2.zip › Supplementary Table 4.xlsx]

## Sheet: speed comparison
Table 4. The comparison of computing time between HiFi and three major phasing software.
Haplotyping missing = 70%
Genotype missing%	HiFi		MACH 1.0		IMPUTE2		BEAGLE 3.3.2
	Molecular Reference	Statistical Reference	Molecular Reference	Statistical Reference	Molecular Reference	Statistical Reference	Molecular Reference	Statistical Reference
0	8.83167	9.07	1698	1710	172.833	175.333	239.167	177.833
10	12.5083	12.7333	1685	1665.33	170.5	179	244.167	167.667
30	18.5267	18.5483	1503.67	1549.5	158.5	158.5	244.833	173.167
50	26.295	25.2683	1394.83	1400.83	140.5	141	251.333	173
* Computing time is expressed in second.
