# Supplementary material for: Data supporting the high-accuracy haplotype imputation using unphased genotype data as the references
Source: Data Brief. 2016 Jun 29;8:1412–5. doi: 10.1016/j.dib.2016.06.029 (PMC4995474; doi:10.1016/j.dib.2016.06.029)
Supplement: Supplementary file 2 — Supplementary material [file mmc2.zip › Supplementary Table 1.xlsx]

## Sheet: Sheet1
Table 1. Compariation of imputation accuracies on different implementation
Implementation	NA11919	NA12144	NA12248	NA12341	NA12749	NA12763	Mean	SD
Denominator = all SNPs (homo & hetero), haplotype missing = 70%, genotype missing = 0%
A	99.42	99.41	99.45	99.41	99.37	99.46	99.42	0.032249
B	99.53	99.63	99.6	99.57	99.53	99.57	99.5717	0.0392003
C	99.4	99.4	99.45	99.42	99.32	99.44	99.405	0.0463681
Denominator = all of imputed heterozygous SNPs, haplotype missing = 70%, genotype missing = 0%
A	98.14	98.12	98.2	98.08	97.97	98.22	98.1217	0.0904249
B	98.52	98.81	98.7	98.62	98.51	98.6	98.6267	0.113783
C	98.1	98.08	98.23	98.11	97.81	98.16	98.0817	0.143585
Denominator = all SNPs (homo & hetero), haplotype missing = 70%, genotype missing = 10%
A	99.36	99.34	99.43	99.29	99.25	99.36	99.3383	0.0624233
B	99.54	99.53	99.55	99.51	99.44	99.53	99.5167	0.039833
C	99.33	99.35	99.38	99.35	99.21	99.39	99.335	0.0650385
Denominator = all of imputed heterozygous SNPs, haplotype missing = 70%, genotype missing = 10%
A	97.95	97.89	98.13	97.69	97.61	97.92	97.865	0.188016
B	98.55	98.51	98.54	98.4	98.22	98.47	98.4483	0.124486
C	97.87	97.92	98	97.87	97.46	98	97.8533	0.201362
Denominator = all SNPs (homo & hetero), haplotype missing = 70%, genotype missing = 30%
A	99.02	99.1	99.11	99.06	99	99.07	99.06	0.043359
B	99.31	99.42	99.38	99.32	99.3	99.37	99.35	0.0473286
C	99	98.99	99.11	99.07	99.02	99.05	99.04	0.045607
Denominator = all of imputed heterozygous SNPs, haplotype missing = 70%, genotype missing = 30%
A	96.88	97.13	97.11	96.95	96.81	96.95	96.9717	0.126241
B	97.8	98.15	97.99	97.8	97.77	97.93	97.9067	0.14706
C	96.83	96.79	97.1	96.98	96.85	96.9	96.9083	0.114441
Denominator = all SNPs (homo & hetero), haplotype missing = 70%, genotype missing = 50%
A	98.69	98.66	98.63	98.61	98.59	98.7	98.6467	0.044121
B	99.14	99.21	99.17	99.08	98.98	98.96	99.09	0.102372
C	98.62	98.58	98.64	98.47	98.46	98.6	98.5617	0.0775672
Denominator = all of imputed heterozygous SNPs, haplotype missing = 70%, genotype missing = 50%
A	95.82	95.73	95.56	95.46	95.48	95.76	95.635	0.15437
B	97.25	97.48	97.31	97	96.74	96.6	97.0633	0.344248
C	95.59	95.46	95.6	95.01	95.07	95.43	95.36	0.257682
Notes for reference
A: Beagle statistical phasing of unrelated persons and Mendelian-inheritance-based phasing of trios, and then pool the results together
B: Beagle statistical phasing of pooled unrelated persons and trios, but presume all as unrelated
C: Beagle statistical phasing of pooled unrelated persons and trios, and specifying the family structure in the input
